# Supplementary material for: COVID-19 Related Myocarditis in Adults: A Systematic Review of Case Reports
Source: J Clin Med. 2022 Sep 21;11(19):5519. doi: 10.3390/jcm11195519 (PMC9573317; doi:10.3390/jcm11195519)
Supplement: Supplementary file 1 [file jcm-11-05519-s001.zip]

Archive with 1 entries (1 files):
- jcm-1908176-supplementary.pdf
